# Supplementary material for: Rapid and Simple Morphological Assay for Determination of Susceptibility/Resistance to Combined Ciprofloxacin and Ampicillin, Independently, in Escherichia coli
Source: Antibiotics (Basel). 2024 Jul 20;13(7):676. doi: 10.3390/antibiotics13070676 (PMC11273673; doi:10.3390/antibiotics13070676)
Supplement: Supplementary file 1 [file antibiotics-13-00676-s001.zip]

Archive with 1 entries (1 files):
- antibiotics-3053478-supplementary.pdf
